# Supplementary material for: Extracellular Vesicles Isolated from Malignant Mesothelioma Cancer-Associated Fibroblasts Induce Pro-Oncogenic Changes in Healthy Mesothelial Cells
Source: Int J Mol Sci. 2022 Oct 18;23(20):12469. doi: 10.3390/ijms232012469 (PMC9604431; doi:10.3390/ijms232012469)
Supplement: Supplementary file 1 [file ijms-23-12469-s001.zip]

Archive with 1 entries (1 files):
- ijms-1775087-supplementary.pdf
